# Supplementary material for: KAT/3BP: A Metabolism-Targeting Agent with Single and Combination Activity in Aggressive B-Cell Lymphomas
Source: Cancers (Basel). 2025 Jun 18;17(12):2034. doi: 10.3390/cancers17122034 (PMC12191035; doi:10.3390/cancers17122034)
Supplement: Supplementary file 1 [file cancers-17-02034-s001.zip]

Archive with 1 entries (1 files):
- cancers-3647702-supplementary.pdf
